# Supplementary material for: Implication of DNA Demethylation and Bivalent Histone Modification for Selective Gene Regulation in Mouse Primordial Germ Cells
Source: PLoS One. 2012 Sep 28;7(9):e46036. doi: 10.1371/journal.pone.0046036 (PMC3461056; doi:10.1371/journal.pone.0046036)
Supplement: Table S1 — Primers used for bisulfite sequence analyses. (XLSX) [file pone.0046036.s007.xlsx]

## Sheet: Sheet1
Table S1. Primers used for bisulfite sequence analyses
Location	Forward	Reverse	Annealing Temperature (˚C)	Amplicon Size (bp)
-3.0kb-mil-1	TTTAGGAGGAGGGTTATTGTGGTTATATTT	ACCTATCAAATTCTATCCTCACTCTAATCTCA	46	-
-3.0kb-mil-1 (nest)	ATTTGTTTGGGGTTTATAATAATTTATGAGTG	TATCCTCACTCTAATCTCAAAAAACAATTC	62	418
-2.4kb-mil-1	AGTAGGGTTGGTTAATTTTTGTTTTTTTGATG	CCAACACATTTACTCCTAAATATTCTCAAACC	46	-
-2.4kb-mil-1 (nest)	ATTTTTTTTGATGTTTTATATGGGAAGGAG	TTTATAACCACTTCTCTACCTTTCTCAATCAC	62	264
-2.0kb-mil-1	TTGTGATTGAGAAAGGTAGAGAAGTGGTTATA	CACACACCCAACCCTTAAATAATAACAAAC	46	-
-2.0kb-mil-1 (nest)	TTTAGGAGTAAATGTGTTGGTTTTTAGGAA	TAATCACAACACACTCTAATTTCAAAAATAAT	62	320
-1.6kb-mil-1	GGTAGTTAGGAATATATAGAGAAATTTTGTTT	CCCTTCTTTACAATCCTATTAACTAATACTAA	46	-
-1.6kb-mil-1 (nest)	TTGAAATTAGAGTGTGTTGTGATTATAGGATA	CAACATCTCTAAAAAAATCTACCTCTAAAAAA	62	371
-1.2kb-mil-1	ATGTAAGTTTTAATAAGAGAAGTTAGGTTAGA	AAATTAAAAAAATAATAAAAACAAAAAAAA	46	-
-1.2kb-mil-1 (nest)	TATTATTGAGTTTTTTAGTATGATTAGGAGTA	AAAAAAATAAAAACTAACCATAAACACT	62	468
-0.5kb-mil-1	GGTGTGTTTGATTTATATTAAAAGGGGTTGTT	TTATCCCAAAACCCAAACCTCAATATTTAA	46	-
-0.5kb-mil-1 (nest)	TTTTTTTATGAATAGAGAATAAATTTTGTTTT	AATAAAAAATCCTAAAATCAACCAAACTCA	62	356
-0.0kb-mil-1	TATTTTTAAATATTGAGGTTTGGGTTTTG	CACCTCTCTAAACATATTAATCACAATAATTC	46	-
-0.0kb-mil-1 (nest)	TTTGATTTATAATTTTTTTTGATATTTTGTTT	TAATTTAAAAACTATCCTCCACTAACAAC	62	265
upstream-Blimp1ICE	TTGTTATTGATTTTGTTTGGTTATAGTAGG	AACACCCCAATCTCAACAACTATCT	55	-
upstream-Blimp1ICE (nest)	TTTTGTTTGGTTATAGTAGGAGTTGAATTA	TCCCAATAACTATATTCTCTAAAAACCC	60	349
Blimp1ICE	GTTGAGATTGGGGTGTTTTGATATT	TCCCAACAACCACATAATAACTCAC	55	-
Blimp1ICE (nest)	GTTTTGATATTGGAGAAAATGAAAAA	TCACAACCATCTAATACCCTCTTCTAAA	60	365
downstream-Blimp1ICE	GGATTTTAGATTATGGTTATTTTAGTTTTT	AAAATTAATTCCAAATATTCCAACTATACT	55	-
downstream-Blimp1ICE (nest)	TTATTTTAGTTTTTTGTGTTGTGTATAGGT	ATAATATCCTTAAAATATTTACTCCAAAAC	60	318
upstream-StellaICE	TGATTTTGATTTTGATTTTGATTTTG	CATTTTCCCAACTTTTCCTAAAAAC	55	-
upstream-StellaICE (nest)	ATTTTGATTTTGTTTTTGTTTTTGTTT	TTTCCCAACTTTTCCTAAAAACC	60	443
StellaICE	TTTTTTGAGTGTTAGAGTTAAAGGTAAG	CCAACATCTATAAACACTATATACTATATACAACA	55	-
StellaICE (nest)	AAAGGTAAGGTAAGAGTTATTATGGTTG	CCAACATCTATAAACACTATATACTATATACAACA	60	519
downstream-StellaICE	AGAGGGTATTATATTTTTTGGAATTAGAAG	CAAAACAACCAAAACTACACAAAAA	55	-
downstream-StellaICE (nest)	GAGGGTATTATATTTTTTGGAATTAGAAGTAT	CTACACAAAAAAACCCTATCTTAAAAAAC	60	553
-0.6kb-Dazl	GTGGTTTGGTTATTGTTGTGTTTTT	TCCTACCACTCCCTAACCCC	55	-
-0.6kb-Dazl (nest)	GGAAGAAAAAAATTAAGTTTTGATGGT	TCCTACCACTCCCTAACCCC	60	364
Hoxa1promoter	TTTGTTAGTTTAGTTTTTTGGGTTGG	AAAATTCATTCTTACATTATCCATCTATCA	55	-
Hoxa1promoter (nest)	TAGTTTTTTGGGTTGGGTGGG	ACCAACTTTCTCACTTCCTCCATAAA	60	410
Hoxb1promoter	ATTTATTGAAGGTTTTGGGGG	ACTCATCCTATTATAATCCATATAAAAACC	55	-
Hoxb1promoter (nest)	TTTTTTTAAAAAGTTTTTGAAGAAAGATGT	AAAAAAACACCCTCTTACCCTACAAC	60	310
-1.5kb-Gfap	TGAAGATTTGGTAGTGTTGAGTTGGT	AACCCATCTATCTCTTCCACTCAAAT	55	-
-1.5kb-Gfap (nest)	TGAGTTGGTTAGTTTTTAGGATTTTTTTT	CCCCTACCTTCCTCTACCCATACTTA	60	312
