# Supplementary material for: Implication of DNA Demethylation and Bivalent Histone Modification for Selective Gene Regulation in Mouse Primordial Germ Cells
Source: PLoS One. 2012 Sep 28;7(9):e46036. doi: 10.1371/journal.pone.0046036 (PMC3461056; doi:10.1371/journal.pone.0046036)
Supplement: Table S2 — Primers used for quantitative PCR analyses of ChIP DNA. (XLSX) [file pone.0046036.s008.xlsx]

## Sheet: Sheet1
Table S2. Primers used for quantitative PCR analyses of ChIP DNA
Locus	Forward	Reverse	Annealing Temperature (˚C)	Amplicon Size (bp)
Hoxa1TSS	CTCTTGCGCACTGTACATTCAT	CATTCTTGCATTGTCCATCTGT	60	128
Hoxb1TSS	TTTAGAGTACCCACTTTGTAACC	GGCTGCTGGACAGGATAC	60	168
GfapTSS	CTCCATAAAGGCCCTGACATC	GTGGCATGGTACCCAGTTGT	60	144
mil-1TSS	TGATTCACAATCCTTCCTGACA	GGTTTCTCAGAAGTTTCCTTTTCC	60	130
Blimp1TSS	GGCTGGTAGGAGTGAATCAGA	AGTGAGCGAGCGACTGACTAC	60	90
StellaTSS	GGTAGACTCGGCTGTATAAAAGGA	TAGCTCGGAACAAGATTGCTTAG	60	117
