# Supplementary material for: Implication of DNA Demethylation and Bivalent Histone Modification for Selective Gene Regulation in Mouse Primordial Germ Cells
Source: PLoS One. 2012 Sep 28;7(9):e46036. doi: 10.1371/journal.pone.0046036 (PMC3461056; doi:10.1371/journal.pone.0046036)
Supplement: Table S3 — Primers used for site-directed mutagenesis of regulatory sequence of mil-1 for the luciferase reporter assay. Capital ‘T’s indicate positions of C to T replacement of CpG sites. (XLSX) [file pone.0046036.s009.xlsx]

## Sheet: Sheet1
Table S3. Primers used for site-directed mutagenesis of regulatory sequence of mil-1 for luciferase reporter assay
Location	Mutagenesis primer
1CpG	atgagtgagcccacTgtggagagtcctgg
6CpG	gtgggtggggagaTgagcctggggatt
8-10CpG	aaaagttatataccaagcTgagTgtggtggTgcatgcctttaatcccag
